# Supplementary material for: Compositional and functional variability of the gut microbiome in children with infantile colic
Source: Sci Rep. 2023 Jun 12;13:9530. doi: 10.1038/s41598-023-36641-z (PMC10261102; doi:10.1038/s41598-023-36641-z)
Supplement: Supplementary file 2 — Supplementary Table 1. [file 41598_2023_36641_MOESM2_ESM.xlsx]

## Sheet: Sheet1
Supplement table 1. Enterotypes of the intestinal microbiota of mothers of children with colic and non-colic
Samples ID	Enterotype	Cluster	Group
BM0009M1_2	Ruminococcus	cluster 2	colic
BM0038M1_2	Ruminococcus	cluster 2	non-colic
BM0043M1_2	Ruminococcus	cluster 2	non-colic
BM0044M1_2	Ruminococcus	cluster 2	colic
BM0060M1_2	Ruminococcus	cluster 2	non-colic
BM0063M1_2	Ruminococcus	cluster 2	non-colic
BM0064M1_2	Ruminococcus	cluster 2	non-colic
BM0066M1_2	Ruminococcus	cluster 2	non-colic
BM0069M1_2	Bacteroides	cluster 1	non-colic
BM0073M1_2	Ruminococcus	cluster 2	non-colic
BM0079M1_2	Bacteroides	cluster 1	non-colic
BM0088M1_2	Prevotella	cluster 3	non-colic
BM0089M1_2	Ruminococcus	cluster 2	colic
BM012M1_2	Bacteroides	cluster 1	colic
BM035M1_2	Bacteroides	cluster 1	non-colic
BM039M1_2	Ruminococcus	cluster 2	non-colic
BM087M1_2	Ruminococcus	cluster 2	non-colic
